# Supplementary material for: The Malay-Version Knowledge, Risk Perception, Attitude and Practice Questionnaire on Heatwaves: Development and Construct Validation
Source: Int J Environ Res Public Health. 2022 Feb 17;19(4):2279. doi: 10.3390/ijerph19042279 (PMC8872578; doi:10.3390/ijerph19042279)
Supplement: Supplementary file 1 [file ijerph-19-02279-s001.zip]

Archive with 3 entries (3 files):
- Supplementary file S1. Details KRPAP constructs.pdf
- Supplementary file S2. Summary of Model Fit Indices.pdf
- Supplementary file S3. Construct convergent and discriminant validity.pdf
